# Supplementary material for: Open RGB imaging workflow for morphological and morphometric analysis of fruits using deep learning: a case study on almonds
Source: Gigascience. 2025 Dec 19;15:giaf157. doi: 10.1093/gigascience/giaf157 (PMC12970599; doi:10.1093/gigascience/giaf157)
Supplement: giaf157_Supplemental_Files [file giaf157_supplemental_files.zip]

Archive with 2 entries (2 files):
- Supplementary_tables.xlsx
- Supplemmentary_Figures.docx
